# Supplementary material for: Genetically encoded formaldehyde sensors inspired by a protein intra-helical crosslinking reaction
Source: Nat Commun. 2021 Jan 25;12:581. doi: 10.1038/s41467-020-20754-4 (PMC7835342; doi:10.1038/s41467-020-20754-4)
Supplement: Supplementary file 3 — Source Data [file 41467_2020_20754_MOESM3_ESM.xls]

## Sheet: figure 1e
	Red box shows the approximate image used for presentation in figure 1e

## Sheet: figure 3b
Excitation Wavelength(nm)	0 mM	0.02 mM	0.1 mM	0.5 mM	2 mM		Emmission Wavelength(nm)	0 mM	0.02 mM	0.1 mM	0.5 mM	2 mM
350	98.715	100.208	96.7451	91.1124	86.3757		507.91	124.682	132.479		173.147	194.066
351.07	103.275	104.243	102.142	94.2655	89.1808		508.95	133.409	144.978		191.251	216.375
352	109.098	109.568	105.625	99.6985	94.3586		509.85	142.862	153.9	181.786	205.798	231.887
353.07	113.611	114.786	111.859	104.743	99.1091		510.89	153.639	165.98	195.253	224.879	255.696
354	120.682	121.362	118.422	110.626	102.702		511.94	167.179	178.631	209.02	246.649	277.793
355.07	128.477	131.016	123.412	116.993	108.254		512.83	177.043	193.256	227.74	263.375	296.897
356	133.111	135.774	128.805	123.513	114.004		513.88	189.574	206.225	243.533	282.565	321.61
357.07	143.719	142.347	135.367	129.275	118.755		514.92	198.245	215.471	254.471	295.981	338.654
358	151.139	150.906	145.892	135.805	127.148		515.97	204.791	221.944	262.131	308.464	347.841
359.07	158.132	157.707	150.848	144.98	133.507		516.86	208.086	226.221	267.803	312.256	357.474
360	170.918	166.57	162.083	153.256	140.198		517.91	210.925	230.872	272.875	318.496	364.452
360.93	180.016	177.277	169.88	160.676	150.771		518.95	210.374	229.033	271.098	318.259	361.712
362.03	192.501	189.326	182.842	169.999	156.929		519.85	207.989	228.83	270.425	314.662	359.064
362.96	199.837	197.776	188.942	179.633	167.639		520.89	203.523	225.067	264.543	307.086	354.936
364.06	208.438	210.429	199.656	188.918	174.992		521.94	197.018	218.618	257.881	298.825	342.473
365	219.712	218.995	212.763	196.79	185.889		522.83	191.023	209.88	247.714	289.866	333.424
365.93	227.484	225.835	216.082	202.764	192.085		523.88	183.342	202.914	238.741	280.569	318.294
367.03	236.85	233.951	228.624	213.51	199.307		524.92	175.228	193.766	226.019	267.306	308.392
367.96	245.183	245.833	236.175	216.938	206.714		525.97	167.939	186.024	218.527	252.511	293.022
369.06	254.501	254.406	249.991	229.073	214.985		526.86	158.878	177.238	205.505	242.565	275.874
370	267.434	275.847	263.381	244.171	229.788		527.91	149.544	166.4	192.563	227.764	260.535
371.06	281.463	287.388	273.041	248.01	237.213		528.95	141.419	158.321	185.284	216.035	247.003
371.96	292.714	295.041	282.647	259.325	243.966		529.85	135.767	150.983	174.553	206.207	235.656
373.03	300.417	300.394	291.104	269.321	254.678		530.88	128.165	142.813	165.735	195.881	222.564
373.93	309.769	311.161	298.154	276.568	260.88		531.91	121.607	134.709	156.632	183.926	210.81
375	327.984	324.39	317.075	289.184	270.502		532.94	113.526	125.932	145.537	171.427	196.943
376.06	340.132	337.443	330.366	308.725	283.407		533.97	107.123	119.574	138.293	162.376	184.878
376.96	351.417	351.138	338.721	314.585	296.464		534.85	103.071	115.452	131.989	157.203	176.902
378.03	370.955	367.729	354.622	326.168	311.774		535.88	97.8999	108.593	125.103	147.925	168.322
378.93	382.554	384.187	364.121	337.588	322.066		536.91	91.4068	101.698	119.471	139.667	160.112
380	396.552	398.898	381.19	353.063	332.285		537.94	88.0686	97.9305	112.201	133.354	151.54
381.07	413.414	410.462	393.498	362.118	339.075		538.97	84.4373	93.2666	107.134	127.404	143.417
382	420.35	416.097	405.915	369.116	352.055		539.85	80.9047	88.5602	103.817	122.082	137.024
383.07	437.07	430.602	421.437	382.319	358.104		540.88	77.3953	85.6141	98.2598	116.725	131.902
384	447.903	447.022	433.879	395.581	368.869		541.91	73.2725	81.6529	94.8071	112.317	127.35
385.07	460.771	464.204	447.79	406.92	382.457		542.94	71.4474	78.3302	91.7029	108.095	122.42
386	478.458	477.014	451.562	418.161	390.86		543.97	69.1107	76.1674	88.5351	104.674	118.606
387.07	489.944	495.862	476.294	430.722	403.585		544.85	67.3462	73.8191	85.3135	101.686	114.472
388	502.924	503.489	482.27	439.697	410.263		545.88	65.5905	71.4247	82.61	97.2925	111.425
389.07	515.205	515.072	498.281	448.488	421.173		546.91	62.9129	69.1216	80.9442	94.9192	107.83
390	532.423	522.619	498.161	461.776	430.476		547.94	60.9295	67.0667	79.1249	92.9627	104.704
391.07	549.635	541.557	513.614	475.91	441.802		548.97	59.4637	65.2926	76.8736	90.6476	101.986
392	555.054	560.15	526.316	487.75	449.369		549.85	58.3688	64.719	74.9951	88.3623	100.845
393.07	571.619	567.238	543.8	492.909	463.375		550.89	56.7105	62.8207	72.7842	86.1965	96.5211
394	583.041	580.929	553.226	506.891	471.064		551.94	55.2664	61.3169	71.1173	84.1057	95.5064
395.07	597.706	592.217	565.65	517.312	478.651		552.83	54.0504	59.1709	69.6334	81.428	92.7378
396	604.89	596.186	576.241	518.479	484.843		553.88	52.8427	57.8667	67.7513	80.5098	90.8963
397.07	612.593	614.702	585.756	528.81	492.446		554.92	51.1737	56.6957	65.5238	78.5545	88.475
398	618.271	617.31	597.058	537.123	498.801		555.97	49.0866	54.9617	64.1401	74.2334	84.7362
399.07	627.79	626.494	599.465	538.198	500.848		556.86	48.0507	53.5473	62.0771	73.6124	82.5368
400	632.88	636.24	611.68	542.822	505.185		557.91	47.0379	51.7612	60.6641	70.4619	80.6555
401.07	639.88	636.367	614.556	549.22	512.217		558.95	45.2206	50.1611	58.2855	69.2405	78.4939
402	641.825	649.332	620.828	552.91	513.411		559.85	43.6949	47.5585	56.0225	66.962	75.7525
403.07	657.644	652.536	629.249	569.644	521.588		560.86	41.4288	46.0492	53.8122	62.6435	72.0285
404	664.947	662.384	643.546	570.805	532.534		561.88	40.1836	44.4861	52.1705	61.0432	69.11
405.07	679.097	676.77	652.871	583.73	545.242		562.89	38.5602	42.5739	49.7715	58.8165	66.6345
406	690.026	688.276	658.891	593.861	550.311		563.91	36.3336	40.5593	47.1317	56.2463	64.2055
407.07	700.594	694.441	668.219	601.494	554.61		564.92	34.8158	38.5678	45.7323	53.1302	61.1961
408	705.476	695.633	677.373	602.178	561.159		565.94	33.3356	36.9644	43.1623	50.8018	57.7349
409.07	714.08	704.957	681.731	605.06	559.942		566.95	31.5575	34.4092	40.8355	48.0042	54.44
410	714.397	712.504	683.693	611.563	560.671		567.97	30.2258	33.5834	39.4119	45.7461	51.9813
411.06	718.141	718.221	693.213	610.963	566.712		568.84	28.8109	31.8024	37.6693	43.4098	49.398
411.96	723.124	723.854	690.452	616.693	568.784		569.85	26.7512	29.8316	35.4916	40.9872	46.5606
413.03	717.559	729.684	689.1	617.241	569.019		570.88	25.6319	28.3431	33.0311	39.4533	44.1627
413.93	724.746	723.872	688.919	608.731	572.314		571.91	24.4044	26.7756	31.9059	37.7096	42.154
415	721.065	722.649	688.167	615.589	571.108		572.94	23.0175	25.8486	29.9235	35.9565	39.7362
416.06	717.334	716.224	686.242	612.468	565.845		573.97	21.3873	23.8024	29.0223	33.3558	38.2974
416.96	718.557	718.588	686.037	609.208	564.149		574.85	20.7569	22.8683	26.9612	32.3286	36.4309
418.03	716.491	720.19	686.316	609.852	566.1		575.88	19.5423	22.0587	25.2861	29.9284	34.5065
418.93	721.611	726.166	691.912	614.257	569.827		576.91	18.884	20.9159	24.1953	28.9116	32.1697
420	728.038	727.801	697.196	621.776	571.351		577.94	17.5759	20.1097	23.4126	27.3588	31.1063
421.07	733.67	731.262	700.235	628.142	574.061		578.97	16.8895	18.6414	22.0609	25.9153	29.3788
422	737.111	739.868	705.309	628.109	576.928		579.85	16.2735	18.306	20.4205	24.3365	27.9201
423.07	744.934	743.692	710.931	633.755	581.793		580.88	15.1847	16.7308	19.8659	23.4199	26.4602
424	752.384	748.671	713.546	639.655	586.5		581.91	14.8951	15.9757	18.8337	22.5685	25.262
425.07	756.337	757.059	717.567	647.392	590.562		582.94	13.9035	15.6628	17.9489	21.4995	24.0785
426	759.44	758.958	715.571	649.449	593.203		583.97	12.8258	14.9911	17.2679	20.3541	22.3936
427.07	761.324	767.251	723.667	646.857	593.224		584.85	12.5539	14.0144	16.0705	19.034	21.7582
428	756.435	759.28	720.895	652.666	596.786		585.88	11.8025	13.4789	15.6643	18.4765	20.7145
429.07	753.762	755.403	721.142	641.944	590.372		586.91	11.2512	12.6125	14.9879	17.5264	20.0486
430	744.469	751.234	711.131	640.294	582.177		587.94	11.0333	12.2514	14.2957	16.455	18.8678
431.06	735.758	739.599	699.335	628.486	578.476		588.97	10.2655	11.3794	13.3231	15.6551	17.7131
431.96	735.102	734.24	690.354	624.306	573.417		589.85	9.9689	11.1265	12.9998	15.2977	17.2408
433.03	726.467	728.631	693.705	615.953	567.694		590.86	9.58196	10.4953	12.2124	14.5179	16.4766
433.93	722.412	722.948	685.162	620.523	564.231		591.88	9.12857	10.207	11.6692	13.9645	15.646
435	721.2	720.795	680.424	614.333	558.99		592.89	8.77658	9.49954	11.3846	13.2637	15.1373
436.06	711.394	710.294	676.827	603.866	547.26		593.91	8.065	9.29839	10.7267	12.5893	14.0382
436.96	702.17	702.577	669.899	601.271	540.034		594.92	7.80806	9.04773	10.0576	11.9892	13.7606
438.03	684.011	684.998	650.033	584.144	526.121		595.94	7.60367	8.44813	9.88859	11.6357	13.3248
438.93	673.35	668.083	640.479	573.778	520.776		596.95	7.37756	7.99541	9.27712	11.0488	12.9147
440	666.665	663.54	632.897	565.51	508.916		597.97	6.85761	7.72651	8.97155	10.4774	12.0753
441.06	654.778	653.318	621.34	559.763	506.456		598.84	6.65399	7.46752	8.74088	10.1793	11.626
441.96	642.605	645.221	612.206	547.273	496.911		599.85	6.66742	7.21065	8.39495	9.9061	11.2589
443.03	622.216	624.3	593.659	531.609	481.208		600.88	6.23016	6.97768	8.03336	9.38049	10.6882
443.93	595.305	599.752	579.203	513.39	464.064		601.91	6.14038	6.47246	7.94193	8.98765	10.4372
445	576.322	581.437	556.15	493.446	452.695		602.94	5.56626	6.53223	7.49047	8.75543	9.94644
446.06	561.959	563.901	538.045	480.978	436.512		603.97	5.46511	6.15765	7.14693	8.28285	9.3205
446.96	547.138	550.474	525.521	468.543	424.095		604.85	5.25745	5.70272	6.90198	8.25107	9.0889
448.03	532.513	539.197	510.669	459.67	414.34		605.88	5.01953	5.60891	6.58727	7.77657	9.12508
448.93	519.838	523.892	497.923	447.016	405.732		606.91	4.97409	5.20873	6.36037	7.36368	8.62139
450	497.393	500.201	476.4	431.597	391.943		607.94	4.7719	5.11327	5.86526	7.16767	8.28105
451.06	474.831	479.772	458.434	412.961	377.707		608.97	4.56339	4.911	5.90867	6.65883	7.88552
451.96	453.938	460.092	438.629	397.058	362.002		609.85	4.3786	4.74446	5.60264	6.69846	7.43504
453.03	432.423	436.528	416.756	377.185	349.064		610.86	4.20415	4.55157	5.4079	6.38232	7.0121
453.93	415.687	417.859	400.328	364.177	336.506		611.88	3.92184	4.43841	5.05721	6.04317	6.73759
455	392.807	398.124	380.299	350.536	321.027		612.89	3.89031	4.16256	4.91516	5.63014	6.38788
456.06	373.365	376.755	363.923	332.756	308.891		613.91	3.64	3.96602	4.87686	5.42653	6.32233
456.96	354.525	357.124	347.798	320.429	299.397		614.92	3.499	3.80416	4.51731	5.26435	6.03683
458.03	335.791	338.1	328.535	306.453	288.16		615.94	3.10861	3.59457	4.1859	5.14092	5.9737
458.93	324.217	329.445	319.644	298.586	282.049		616.95	3.14859	3.53203	4.03394	4.70703	5.40676
460	318.153	322.231	313.223	294.353	279.9		617.97	3.04402	3.24071	4.08237	4.42363	4.912
461.06	313.943	317.147	308.878	292.194	279.197		618.84	2.95574	3.14877	3.76487	4.3191	4.88476
461.96	307.411	311.713	305.419	289.084	275.833		619.85	2.68839	3.19683	3.68044	4.29083	4.64743
463.03	297.252	300.261	296.782	283.302	272.468		620.85	2.66788	2.93517	3.61184	3.90674	4.39923
463.93	285.585	286.535	286.836	275.033	268.208		621.85	2.42178	2.72448	3.22861	3.89729	4.10646
465	271.603	276.397	273.545	265.288	259.492		622.85	2.41983	2.65842	2.89081	3.6277	4.11212
466.06	263.014	268.238	267.543	261.615	257.279		623.85	2.23171	2.3294	2.92406	3.34996	3.71491
466.96	256.632	261.546	261.296	255.775	254.912		624.85	2.01633	2.3062	2.72127	3.17927	3.56233
468.03	248.103	251.54	258.672	253.004	253.008		625.85	2.03203	2.18443	2.47988	3.07157	3.51845
468.93	242.719	247.183	252.439	250.477	250.071		626.85	1.88621	2.25158	2.47794	2.79538	3.34223
470	235.036	241.312	246.297	247.746	249.549		627.85	1.78293	1.93788	2.33352	2.80359	3.14823
471.06	229.067	235.254	240.053	244.426	250.045		628.85	1.83486	2.05108	2.27751	2.60594	3.11034
471.96	224.96	228.809	236.699	240.864	249.107		629.85	1.72348	1.85077	2.27157	2.48356	2.85864
473.03	218.686	223.386	233.063	238.561	246.571		630.86	1.57371	1.67864	2.07847	2.21247	2.58307
473.93	212.724	219.687	228.383	236.585	242.886		631.88	1.59068	1.66021	1.91995	2.26933	2.47214
475	207.405	214.084	223.015	232.098	241.311		632.89	1.41721	1.58163	1.97857	2.05563	2.50967
476.06	201.384	208.374	218.904	229.513	239.074		633.91	1.30255	1.60718	1.81591	2.16445	2.54645
476.96	197.657	204.525	216.277	225.968	238.246		634.92	1.32741	1.48133	1.74676	1.98699	2.28325
478.03	192.22	199.771	212.972	223.774	237.621		635.94	1.09426	1.3082	1.57535	1.82851	2.21076
478.93	187.368	193.989	208.382	220.652	233.105		636.95	1.22432	1.31233	1.52359	1.82567	2.02753
480	180.801	187.698	201.041	216.211	228.637		637.97	1.17791	1.2408	1.37016	1.65103	1.7572
481.04	173.387	179.463	195.225	211.489	224.86		638.84	1.21603	1.28684	1.50955	1.61643	1.75863
481.94	168.612	178.618	192.018	208.994	223.577		639.85	1.09432	1.1428	1.3035	1.44661	1.62733
482.98	168.501	178.826	193.974	212.34	228.403		640.86	0.92406	1.03923	1.23044	1.56754	1.64872
484.02	169.998	180.012	197.257	216.193	233.937		641.88	0.7981	0.99466	1.25095	1.50789	1.51473
485.07	171.779	181.973	200.917	219.63	239.896		642.89	0.75538	0.99463	1.19849	1.33766	1.48229
485.97	172.506	182.93	203.128	224.107	243.593		643.91	0.86614	1.01179	1.10864	1.32518	1.44079
487.01	175.183	186.459	206.435	229.222	250.986		644.92	0.74621	0.78419	1.04489	1.12601	1.29543
488.05	175.272	187.028	209.269	233.098	256.317		645.94	0.89785	0.87953	0.92998	1.07792	1.29013
488.95	175.143	186.844	208.85	235.508	257.855		646.95	0.87312	0.71305	0.94663	1.04756	1.36506
490	175.397	188.39	210.08	238.34	262.723		647.97	0.6268	0.77569	0.93976	1.03651	1.08982
491.06	177.633	191.853	214.271	244.999	271.873		648.84	0.66057	0.76824	0.87707	1.05882	1.11137
491.96	180.734	194.885	220.437	251.52	278.57		649.85	0.62828	0.66405	0.80733	0.99353	1.14635
493.03	182.479	199.773	224.823	257.826	288.336		650.85	0.59063	0.64853	--	0.9498	1.0688
493.93	185.494	202.827	228.872	263.84	294.845
495	188.16	205.671	233.586	270.596	302.536
496.06	189.392	208.284	235.436	275.823	307.611
496.96	190.844	210.936	239.917	279.453	316.24
498.03	193.122	215.342	243.643	286.026	324.084
498.93	198.129	219.531	252.724	295.502	332.052
500	200.388	222.155	256.604	301.566	341.149
501.04	203.526	225.197	258.994	305.475	344.823
501.94	203.238	224.35	258.878	308.166	348.07
502.98	203.835	224.918	263.665	309.726	351.586
504.02	202.745	223.377	260.993	307.762	351.763
505.07	199.441	222.761	260.455	306.38	347.261
505.97	196.926	218.985	255.696	301.994	343.842
507.01	191.179	213.927	247.714	297.188	335.216
508.05	185.543	208.559	242.921	286.14	324.837
508.95	179.769	202.541	234.128	280.173	317.45
510	174.621	194.953	228.661	270.727	304.495

## Sheet: figure 3c
FA concentration(mM)	FAsor WT	FAsor C11A	FAsor K13A
0.001	1	1	1
0.02	1.09487	1.00039	1.01561
0.05	1.25889	1.003	1.02323
0.1	1.36082	1.00537	1.03112
0.2	1.52633	1.01018	1.01682
0.5	1.78884	1.00876	1.01641
1	2.04438	1.00213	1.01477
2	2.21367	1.00395	1.01366
5	2.32165	1.01113	0.98092

## Sheet: figure 3d
Time(min)	FAsor WT	Time(min)	FAsor C11A	Time(min)	FAsor K13A
-4.99917	1.00859	-4.99917	1.00818	-4.99917	0.99977
-4.89917	1.01769	-4.89917	1.00463	-4.89917	1.00615
-4.79917	1.0094	-4.79917	1.00562	-4.79917	1.00581
-4.69917	1.00245	-4.69917	0.99669	-4.69917	1.00511
-4.59917	1.00892	-4.59917	1.0071	-4.59917	1.01039
-4.49917	1.00627	-4.49917	1.0057	-4.49917	0.9967
-4.39917	1.00614	-4.39917	0.99851	-4.39917	1.00371
-4.29917	0.99757	-4.29917	0.99891	-4.29917	1.00175
-4.19917	0.99754	-4.19917	1.00007	-4.19917	1.00353
-4.09917	0.99934	-4.09917	1.00666	-4.09917	0.9989
-3.99917	1.01129	-3.99917	0.99864	-3.99917	0.99758
-3.89917	1.00437	-3.89917	1.01264	-3.89917	1.00904
-3.79917	1.01103	-3.79917	0.99697	-3.79917	1.00446
-3.69917	1.0012	-3.69917	1.00083	-3.69917	1.00236
-3.59917	1.00165	-3.59917	0.99636	-3.59917	1.00103
-3.49917	1.00729	-3.49917	1.0123	-3.49917	1.00617
-3.39917	1.00953	-3.39917	1.00016	-3.39917	0.99767
-3.29917	0.99827	-3.29917	0.99642	-3.29917	1.00272
-3.19917	0.98901	-3.19917	0.99706	-3.19917	0.99823
-3.09917	0.99602	-3.09917	0.99941	-3.09917	1.00152
-2.99917	0.99902	-2.99917	1.00585	-2.99917	0.98725
-2.89917	0.99723	-2.89917	1.00184	-2.89917	0.99547
-2.79917	0.99026	-2.79917	1.00356	-2.79917	0.99918
-2.69917	0.98768	-2.69917	0.99392	-2.69917	0.99796
-2.59917	1.00427	-2.59917	0.99577	-2.59917	0.99429
-2.49917	0.99434	-2.49917	0.99794	-2.49917	1.00417
-2.39917	0.99701	-2.39917	1.00171	-2.39917	0.99275
-2.29917	1.00351	-2.29917	1.00295	-2.29917	0.99893
-2.19917	1.0025	-2.19917	1.00339	-2.19917	1.00319
-2.09917	1.00297	-2.09917	0.99493	-2.09917	1.01247
-1.99917	0.99406	-1.99917	1.00159	-1.99917	1.00708
-1.89917	0.99748	-1.89917	1.00534	-1.89917	0.99755
-1.79917	1.00314	-1.79917	1.00145	-1.79917	0.99429
-1.69917	0.9985	-1.69917	0.99726	-1.69917	1.00309
-1.59917	0.99619	-1.59917	0.99597	-1.59917	0.99748
-1.49917	0.9964	-1.49917	0.99986	-1.49917	0.99696
-1.39917	0.9959	-1.39917	0.98854	-1.39917	0.99355
-1.29917	0.999	-1.29917	1.00188	-1.29917	0.99596
-1.19917	1.00076	-1.19917	0.98999	-1.19917	0.99047
-1.09917	0.9956	-1.09917	0.99912	-1.09917	1.00022
-0.99917	0.99071	-0.99917	0.9955	-0.99917	0.99915
-0.89917	0.9927	-0.89917	1.00699	-0.89917	0.99566
-0.79917	1.00027	-0.79917	1.00299	-0.79917	0.99954
-0.69917	1.00007	-0.69917	0.99685	-0.69917	0.99711
-0.59917	1.00055	-0.59917	0.9966	-0.59917	0.99684
-0.49917	1.00796	-0.49917	1.00041	-0.49917	0.99907
-0.39917	0.99263	-0.39917	0.99795	-0.39917	0.99784
-0.29917	0.98882	-0.29917	0.99419	-0.29917	0.99418
-0.19917	0.99073	-0.19917	0.99312	-0.19917	0.99783
-0.09917	0.99623	-0.09917	0.98971	-0.09917	1.00785
0.000833035	0.99598	0.000833035	0.99871	0.000833035	0.99529
0.10083	0.99423	0.10083	0.99983	0.10083	0.99134
0.35221	1.08574	0.20083	1.00084	0.20083	0.98411
0.45221	1.17339	0.4034	0.99831	0.30083	0.99274
0.55221	1.2324	0.5034	0.99465	0.40083	1.00003
0.65221	1.27219	0.6034	0.98421	0.50083	0.99674
0.75221	1.32089	0.7034	0.99106	0.60083	1.00165
0.85221	1.35004	0.8034	0.98988	0.70083	0.98703
0.95221	1.3659	0.9034	0.99551	0.80083	1.00073
1.05221	1.40534	1.0034	0.99773	0.90083	0.98865
1.15221	1.43106	1.1034	0.98634	1.00083	1.00153
1.25221	1.44061	1.2034	0.99173	1.10083	0.99947
1.35221	1.45762	1.3034	0.99349	1.20083	0.99782
1.45221	1.46134	1.4034	0.9883	1.30083	0.99819
1.55221	1.4723	1.5034	0.98431	1.40083	0.99763
1.65221	1.49226	1.6034	0.98033	1.50083	0.99508
1.75221	1.5019	1.7034	0.98494	1.60083	0.98645
1.85221	1.50566	1.8034	0.98448	1.70083	0.99374
1.95221	1.51264	1.9034	0.99048	1.80083	0.99583
2.05221	1.52337	2.0034	0.99098	1.90083	0.99406
2.15221	1.52803	2.1034	0.9829	2.00083	0.98934
2.25221	1.53971	2.2034	0.9923	2.10083	0.99658
2.35221	1.52383	2.3034	0.99182	2.20083	0.99155
2.45221	1.54435	2.4034	0.98721	2.30083	0.98831
2.55221	1.53526	2.5034	0.98756	2.40083	0.99524
2.65221	1.56347	2.6034	0.98966	2.50083	0.99227
2.75221	1.57357	2.7034	0.98138	2.60083	0.99819
2.85221	1.56927	2.8034	0.99266	2.70083	0.9912
2.95221	1.57037	2.9034	0.98551	2.80083	0.99249
3.05221	1.57921	3.0034	0.9887	2.90083	0.97905
3.15221	1.58139	3.1034	0.97942	3.00083	0.98646
3.25221	1.58578	3.2034	0.98704	3.10083	0.98811
3.35221	1.60164	3.3034	0.98961	3.20083	0.987
3.45221	1.59481	3.4034	0.98879	3.30083	0.99505
3.55221	1.60748	3.5034	0.98146	3.40083	0.98317
3.65221	1.59744	3.6034	0.98503	3.50083	0.98232
3.75221	1.60836	3.7034	0.99082	3.60083	0.99478
3.85221	1.62117	3.8034	0.99172	3.70083	0.98233
3.95221	1.61208	3.9034	0.98677	3.80083	0.98332
4.05221	1.61807	4.0034	0.98488	3.90083	0.99485
4.15221	1.6228	4.1034	0.98456	4.00083	0.98174
4.25221	1.62991	4.2034	0.99263	4.10083	0.98178
4.35221	1.63017	4.3034	0.99112	4.20083	0.98595
4.45221	1.61444	4.4034	0.99181	4.30083	0.9823
4.55221	1.6445	4.5034	0.98854	4.40083	0.98798
4.65221	1.6397	4.6034	0.98906	4.50083	0.98615
4.75221	1.63582	4.7034	0.9901	4.60083	0.97961
4.85221	1.65104	4.8034	0.98706	4.70083	0.98111
4.95221	1.65035	4.9034	0.98401	4.80083	0.97516
5.05221	1.65218	5.0034	0.9867	4.90083	0.97647
5.15221	1.67405	5.1034	0.98837	5.00083	0.98237
5.25221	1.6767	5.2034	0.97551	5.10083	0.96788
5.35221	1.65061	5.3034	0.98784	5.20083	0.98358
5.45221	1.65999	5.4034	0.98183	5.30083	0.98558
5.55221	1.64488	5.5034	0.9892	5.40083	0.96732
5.65221	1.65096	5.6034	0.99294	5.50083	0.972
5.75221	1.66176	5.7034	0.99007	5.60083	0.9744
5.85221	1.6832	5.8034	0.97718	5.70083	0.96225
5.95221	1.67616	5.9034	0.98528	5.80083	0.98429
6.05221	1.67706	6.0034	0.98105	5.90083	0.97743
6.15221	1.6781	6.1034	0.98129	6.00083	0.97658
6.25221	1.6832	6.2034	0.97313	6.10083	0.97757
6.35221	1.66895	6.3034	0.98918	6.20083	0.97277
6.45221	1.69022	6.4034	0.98949	6.30083	0.97746
6.55221	1.69319	6.5034	0.99088	6.40083	0.97721
6.65221	1.69387	6.6034	0.98675	6.50083	0.96896
6.75221	1.67913	6.7034	0.98517	6.60083	0.97881
6.85221	1.69207	6.8034	0.98278	6.70083	0.97302
6.95221	1.70808	6.9034	0.97731	6.80083	0.96844
7.05221	1.69492	7.0034	0.98996	6.90083	0.97879
7.15221	1.70958	7.1034	0.98373	7.00083	0.97042
7.25221	1.71457	7.2034	0.99421	7.10083	0.97171
7.35221	1.70052	7.3034	0.98806	7.20083	0.96756
7.45221	1.72566	7.4034	0.98848	7.30083	0.96662
7.55221	1.70801	7.5034	0.99128	7.40083	0.95829
7.65221	1.68611	7.6034	0.99073	7.50083	0.96726
7.75221	1.71064	7.7034	0.98177	7.60083	0.97098
7.85221	1.70371	7.8034	0.98673	7.70083	0.96827
7.95221	1.71533	7.9034	0.98853	7.80083	0.96815
8.05221	1.70373	8.0034	0.98804	7.90083	0.97699
8.15221	1.70134	8.1034	0.98958	8.00083	0.9736
8.25221	1.72305	8.2034	0.98294	8.10083	0.96992
8.35221	1.71828	8.3034	0.99074	8.20083	0.95555
8.45221	1.72428	8.4034	0.98844	8.30083	0.9664
8.55221	1.71645	8.5034	0.98757	8.40083	0.96134
8.65221	1.70958	8.6034	0.98249	8.50083	0.9641
8.75221	1.71396	8.7034	0.97353	8.60083	0.96371
8.85221	1.71447	8.8034	0.98378	8.70083	0.95686
8.95221	1.7267	8.9034	0.98469	8.80083	0.96158
9.05221	1.707	9.0034	0.98166	8.90083	0.97242
9.15221	1.73608	9.1034	0.98755	9.00083	0.96677
9.25221	1.71934	9.2034	0.99001	9.10083	0.96177
9.35221	1.71729	9.3034	0.99003	9.20083	0.95845
9.45221	1.73366	9.4034	0.97752	9.30083	0.96456
9.55221	1.72389	9.5034	0.98112	9.40083	0.96489
9.65221	1.71827	9.6034	0.9889	9.50083	0.95757
9.75221	1.74091	9.7034	0.98428	9.60083	0.96502
9.85221	1.74597	9.8034	0.97437	9.70083	0.9634
9.95221	1.72916	9.9034	0.98338	9.80083	0.95922
10.0522	1.71752	10.0034	0.99355	9.90083	0.9657
10.1522	1.73525	10.1034	0.98575	10.0008	0.96215
10.2522	1.73881	10.2034	0.99138	10.1008	0.9583
10.3522	1.76029	10.3034	0.98508	10.2008	0.95985
10.4522	1.74369	10.4034	0.98071	10.3008	0.96153
10.5522	1.72963	10.5034	0.98071	10.4008	0.96168
10.6522	1.74809	10.6034	0.98196	10.5008	0.95702
10.7522	1.74614	10.7034	0.98345	10.6008	0.95837
10.8522	1.75109	10.8034	0.9891	10.7008	0.95818
10.9522	1.73487	10.9034	0.98797	10.8008	0.96347
11.0522	1.73513	11.0034	0.98675	10.9008	0.96538
11.1522	1.74825	11.1034	0.98313	11.0008	0.95718
11.2522	1.75088	11.2034	0.98072	11.1008	0.95738
11.3522	1.74646	11.3034	0.98556	11.2008	0.95846
11.4522	1.7319	11.4034	0.98257	11.3008	0.95267
11.5522	1.74025	11.5034	0.98984	11.4008	0.96381
11.6522	1.73069	11.6034	0.98505	11.5008	0.9654
11.7522	1.74268	11.7034	0.98123	11.6008	0.94687
11.8522	1.75264	11.8034	0.98298	11.7008	0.94994
11.9522	1.73419	11.9034	0.97846	11.8008	0.95209
12.0522	1.74648	12.0034	0.98564	11.9008	0.9555
12.1522	1.73825	12.1034	0.98642	12.0008	0.96015
12.2522	1.74505	12.2034	0.98623	12.1008	0.95006
12.3522	1.74584	12.3034	0.98215	12.2008	0.94891
12.4522	1.75062	12.4034	0.98878	12.3008	0.95803
12.5522	1.74201	12.5034	0.99177	12.4008	0.95978
12.6522	1.7587	12.6034	0.97817	12.5008	0.95225
12.7522	1.7596	12.7034	0.98316	12.6008	0.95275
12.8522	1.74994	12.8034	0.98344	12.7008	0.95261
12.9522	1.76457	12.9034	0.98687	12.8008	0.95173
13.0522	1.7476	13.0034	0.98103	12.9008	0.95199
13.1522	1.74761	13.1034	0.98714	13.0008	0.95339
13.2522	1.75285	13.2034	0.98874	13.1008	0.94868
13.3522	1.76263	13.3034	0.98837	13.2008	0.95199
13.4522	1.75627	13.4034	0.98302	13.3008	0.94788
13.5522	1.76142	13.5034	0.98659	13.4008	0.94564
13.6522	1.75605	13.6034	0.9847	13.5008	0.95437
13.7522	1.74126	13.7034	0.98612	13.6008	0.94544
13.8522	1.76337	13.8034	0.98287	13.7008	0.95502
13.9522	1.75934	13.9034	0.97467	13.8008	0.94843
14.0522	1.76831	14.0034	0.98214	13.9008	0.94833
14.1522	1.75712	14.1034	0.978	14.0008	0.94542
14.2522	1.75298	14.2034	0.99065	14.1008	0.94492
14.3522	1.76755	14.3034	0.98044	14.2008	0.95563
14.4522	1.75379	14.4034	0.98208	14.3008	0.94938
14.5522	1.77043	14.5034	0.98044	14.4008	0.9515
14.6522	1.76263	14.6034	0.98455	14.5008	0.93791
14.7522	1.76657	14.7034	0.97993	14.6008	0.94809
14.8522	1.75931	14.8034	0.97824	14.7008	0.94717
14.9522	1.75537	14.9034	0.97125	14.8008	0.94262
15.0522	1.76094	15.0034	0.98262	14.9008	0.93994
15.1522	1.76701	15.1034	0.98085	15.0008	0.94693

## Sheet: figure 3e
	pH	6.6	6.6	7	7	7.4	7.4	7.8	7.8	8.2	8.2
	sensor	WT	C11A	WT	C11A	WT	C11A	WT	C11A	WT	C11A
fold change of F503/F427	1	1.73682	0.99111	2.12631	1.0222	2.44674	0.95651	2.53846	1.01779	2.52611	0.95936
	2	1.74749	1.02722	2.09275	1.02879	2.36756	0.99545	2.70423	0.98607	2.49478	0.95919
	3	1.70882	1.0143	2.13796	1.01571	2.40903	0.99815	2.68225	1.0028	2.52404	0.93334

## Sheet: figure 3f
	treatment	control	FA	ACA	glucose	glucosone	pyruvate	pyridoxal	H2O2	MG
normalized F503/F427	1	0.99205	1.8702	1.15142	0.98376	0.99247	1.00917	1.0085	1.10333	2.07759
	2	1.0056	1.84164	1.16964	1.01399	1.03926	0.9775	1.02162	1.10325	2.15644
	3	1.00235	1.85899	1.1624	0.98071	1.00993	0.9675	1.06105	1.10893	2.10598

## Sheet: figure 3g
				normalized F503/F427
		GSH conc	FA conc
		-	0	1.00049
		-	0	0.99834
		-	0	1.00117
		-	0.02	1.21447
		-	0.02	1.22391
		-	0.02	1.19808
		-	0.1	1.47945
		-	0.1	1.46446
		-	0.1	1.4616
		-	0.5	1.91377
		-	0.5	1.88492
		-	0.5	1.86439
		-	2	2.34408
		-	2	2.34957
		-	2	2.39291
		1	0	1.02418
		1	0	1.01703
		1	0	1.006
		1	0.02	1.11005
		1	0.02	1.11455
		1	0.02	1.12022
		1	0.1	1.35308
		1	0.1	1.37316
		1	0.1	1.3556
		1	0.5	1.75657
		1	0.5	1.74328
		1	0.5	1.73081
		1	2	2.27969
		1	2	2.20995
		1	2	2.2278
		5	0	1.02682
		5	0	0.99427
		5	0	1.02595
		5	0.02	1.09187
		5	0.02	1.11802
		5	0.02	1.10659
		5	0.1	1.2742
		5	0.1	1.29702
		5	0.1	1.27025
		5	0.5	1.48399
		5	0.5	1.49639
		5	0.5	1.46442
		5	2	1.97592
		5	2	1.97968
		5	2	1.98031

## Sheet: figure 4d
		condition 1	condition 2
		+/- inhibitors	+/- FA	normalized ratio 488/405
		vehicle	vehicle	1.0965
		vehicle	vehicle	1.05338
		vehicle	vehicle	0.97906
		vehicle	vehicle	0.98269
		vehicle	vehicle	0.87631
		vehicle	vehicle	1.06695
		vehicle	vehicle	0.98599
		vehicle	vehicle	0.99456
		vehicle	vehicle	0.97135
		vehicle	vehicle	0.97665
		vehicle	vehicle	1.0299
		vehicle	vehicle	1.06001
		vehicle	vehicle	0.86498
		vehicle	vehicle	0.89263
		vehicle	vehicle	1.07583
		vehicle	vehicle	1.09321
		vehicle	FA	1.74914
		vehicle	FA	1.73698
		vehicle	FA	1.6769
		vehicle	FA	1.69248
		vehicle	FA	1.5813
		vehicle	FA	1.86718
		vehicle	FA	1.52429
		vehicle	FA	1.13661
		vehicle	FA	1.29321
		vehicle	FA	1.19174
		vehicle	FA	1.57536
		vehicle	FA	1.19821
		vehicle	FA	1.31069
		vehicle	FA	1.46765
		vehicle	FA	1.20801
		vehicle	FA	1.40581
		vehicle	FA	1.48309
		vehicle	FA	1.25581
		vehicle	FA	1.15144
		daidzin	vehicle	1.20912
		daidzin	vehicle	1.23702
		daidzin	vehicle	0.97637
		daidzin	vehicle	1.33502
		daidzin	vehicle	1.39314
		daidzin	vehicle	1.27045
		daidzin	vehicle	1.24416
		daidzin	vehicle	1.29533
		daidzin	vehicle	1.25352
		daidzin	vehicle	1.40597
		daidzin	vehicle	1.29397
		daidzin	vehicle	1.13078
		daidzin	vehicle	1.19266
		daidzin	vehicle	1.16059
		daidzin	vehicle	1.05997
		daidzin	FA	1.82622
		daidzin	FA	1.39588
		daidzin	FA	1.25264
		daidzin	FA	1.52464
		daidzin	FA	1.52298
		daidzin	FA	1.39884
		daidzin	FA	2.02985
		daidzin	FA	2.03111
		daidzin	FA	1.5904
		daidzin	FA	1.32308
		daidzin	FA	1.45595
		daidzin	FA	1.52964
		daidzin	FA	1.81412
		daidzin	FA	1.64207
		daidzin	FA	1.61433
		daidzin	FA	2.02059
		daidzin	FA	1.39677
		daidzin	FA	1.55034
		daidzin	FA	1.9846
		daidzin	FA	1.59957
		N6022	vehicle	1.18179
		N6022	vehicle	1.46592
		N6022	vehicle	1.2714
		N6022	vehicle	1.42827
		N6022	vehicle	1.44756
		N6022	vehicle	1.37058
		N6022	vehicle	1.26526
		N6022	vehicle	1.04605
		N6022	vehicle	1.19009
		N6022	vehicle	1.13846
		N6022	vehicle	1.38066
		N6022	vehicle	1.07432
		N6022	vehicle	1.11012
		N6022	vehicle	1.2463
		N6022	vehicle	1.44686
		N6022	vehicle	1.31712
		N6022	vehicle	1.22447
		N6022	vehicle	1.22478
		N6022	vehicle	1.04882
		N6022	vehicle	1.265
		N6022	FA	1.85075
		N6022	FA	2.22865
		N6022	FA	2.22577
		N6022	FA	2.37901
		N6022	FA	2.30906
		N6022	FA	2.42506
		N6022	FA	2.18736
		N6022	FA	2.25587
		N6022	FA	2.01109
		N6022	FA	1.79463
		N6022	FA	1.72028
		N6022	FA	1.82282
		N6022	FA	2.05199
		N6022	FA	1.74008
		N6022	FA	1.81251
		N6022	FA	1.72577
		N6022	FA	1.77031
		N6022	FA	1.97521
		N6022	FA	1.66441
		N6022	FA	1.78696
		N6022	FA	1.79275
		N6022	FA	1.52926
		daidzin+N6022	vehicle	1.06714
		daidzin+N6022	vehicle	1.39556
		daidzin+N6022	vehicle	1.45752
		daidzin+N6022	vehicle	1.32954
		daidzin+N6022	vehicle	1.238
		daidzin+N6022	vehicle	1.31613
		daidzin+N6022	vehicle	0.99299
		daidzin+N6022	vehicle	1.16276
		daidzin+N6022	vehicle	1.31747
		daidzin+N6022	vehicle	1.29079
		daidzin+N6022	vehicle	1.20598
		daidzin+N6022	vehicle	1.3899
		daidzin+N6022	vehicle	1.37795
		daidzin+N6022	vehicle	1.31149
		daidzin+N6022	vehicle	1.43354
		daidzin+N6022	vehicle	1.39437
		daidzin+N6022	vehicle	1.12731
		daidzin+N6022	vehicle	1.0739
		daidzin+N6022	vehicle	0.98572
		daidzin+N6022	vehicle	1.04003
		daidzin+N6022	vehicle	1.03936
		daidzin+N6022	FA	2.03156
		daidzin+N6022	FA	1.68032
		daidzin+N6022	FA	1.78001
		daidzin+N6022	FA	1.97322
		daidzin+N6022	FA	1.99481
		daidzin+N6022	FA	2.03962
		daidzin+N6022	FA	2.121
		daidzin+N6022	FA	2.44986
		daidzin+N6022	FA	2.10965
		daidzin+N6022	FA	1.9406
		daidzin+N6022	FA	1.97538
		daidzin+N6022	FA	1.84914
		daidzin+N6022	FA	1.98505
		daidzin+N6022	FA	2.11826
		daidzin+N6022	FA	1.72436
		daidzin+N6022	FA	1.64695
		daidzin+N6022	FA	1.72387
		daidzin+N6022	FA	2.37458
		daidzin+N6022	FA	1.49822
		daidzin+N6022	FA	1.54313

## Sheet: figure 4g
		normalized ratio 488/405
	treatment	vehicle	THF	5-formyl THF
		1.28314	1.30101	0.8749
		1.3829	1.50179	0.88808
		0.98453	1.34021	0.55606
		1.05421	1.58384	0.88005
		1.0537	1.77148	0.74772
		0.95556	1.24728	1.0953
		0.99655	1.59506	1.02986
		0.9204	1.30496	0.84578
		0.8933	1.42944	0.89462
		0.93311	1.0492	1.16167
		0.84491	1.56898	0.85938
		1.0051	1.24919	0.84302
		1.14881	1.2243	0.57486
		0.82311	1.24011	1.05261
		1.0222	1.35596	0.8257
		1.10625	1.31566	1.11826
		1.00602	1.26778	1.02406
		0.923	1.02421	1.07191
		1.03369	1.35437	1.14409
		0.96864	1.37643	1.00925
		0.72335	1.15726	1.21525
		0.91451	1.06143	0.72853
		1.02303		1.04538
				0.83301
				0.84824
				1.00255

## Sheet: figure 5d
FAsor WT	Time/s	FA		ACA
	X	Y	Y error	Y	Y error
	0	0.00634	0.00102	0.01883	0.00632
	1.242	0.0069	0.00156	-0.00177	0.00449
	2.484	-0.00074	0.00153	-0.00614	0.00488
	3.726	-0.000208705	0.00149	0.00691	0.00615
	4.968	-0.00172	0.00136	0.01061	0.00659
	6.21	0.00017932	0.0014	-0.00265	0.00541
	7.452	-0.00406	0.0015	0.00279	0.00588
	8.694	0.000718057	0.00142	8.52614e-05	0.00526
	9.936	0.000798274	0.00147	-0.02067	0.00521
	11.178	-0.00209	0.00139	0.01272	0.00554
	12.42	0.00489	0.00159	0.00546	0.00492
	13.662	0.00945	0.00122	0.00117	0.0059
	14.904	0.00155	0.00157	-0.00535	0.0047
	16.146	0.00216	0.00162	-0.00555	0.00407
	17.388	-0.00135	0.00123	0.0067	0.00382
	18.63	-0.00212	0.00154	-0.00365	0.00381
	19.872	-0.00276	0.00155	0.01411	0.0035
	21.114	-0.00588	0.00139	0.0034	0.00257
	22.356	-0.0049	0.00128	0.00349	0.00321
	23.598	0.00179	0.00137	-0.00322	0.00372
	24.84	-0.000843284	0.00138	0.00246	0.00217
	26.082	0.00347	0.00127	0.00748	0.00328
	27.324	0.00327	0.00121	-0.00764	0.00438
	28.566	0.00343	0.00137	-0.00831	0.00341
	29.808	0.00108	0.00155	0.00488	0.00339
	31.05	0.00574	0.00139	0.00606	0.00359
	32.292	0.0024	0.00161	0.0108	0.0038
	33.534	0.00302	0.00134	-0.00451	0.00367
	34.776	0.00149	0.00137	0.00643	0.00455
	36.018	0.0034	0.00162	0.01055	0.00253
	37.26	-0.000900542	0.00131	0.00127	0.00357
	38.502	0.00113	0.00141	0.00498	0.00363
	39.744	-0.00146	0.00151	0.00939	0.00533
	40.986	-0.00467	0.00142	0.01001	0.00473
	42.228	-0.00391	0.00116	0.00323	0.00422
	43.47	0.000149756	0.0014	0.00311	0.00438
	44.712	-0.0024	0.00187	0.01827	0.00363
	45.954	-0.00364	0.00127	0.01902	0.00361
	47.196	-0.00135	0.00115	0.00557	0.00317
	48.438	-0.000820097	0.00149	0.00432	0.00513
	49.68	-0.00165	0.00144	-0.00149	0.00381
	50.922	-0.00168	0.00139	0.01654	0.0038
	52.164	-0.00339	0.00131	0.00233	0.0031
	53.406	-0.00351	0.00171	-0.00664	0.00436
	54.648	-0.00275	0.00157	-0.00371	0.00467
	55.89	-0.00153	0.00153	-0.00639	0.00497
	57.132	-0.0053	0.00152	-0.02316	0.00521
	58.374	-0.00167	0.0013	9.60064e-05	0.00455
	59.616	0.00391	0.00176	-0.00155	0.00403
	60.858	0.00584	0.00129	-0.01094	0.00382
	62.1	0.00388	0.00125	0.00264	0.00467
	63.342	0.000936677	0.00134	0.01527	0.00568
	64.584	0.00179	0.00169	0.000216123	0.00517
	65.826	-0.000930128	0.00151	0.00429	0.00551
	67.068	0.00193	0.00196	-0.01336	0.00692
	68.31	-0.00335	0.00166	0.00504	0.00454
	69.552	-0.000497281	0.00165	-0.02629	0.00599
	70.794	-0.0055	0.00124	-0.0091	0.00669
	72.036	-0.000299305	0.00152	0.00261	0.00716
	73.278	-0.00232	0.00141	0.00445	0.0053
	74.52	-0.000384297	0.00165	0.000594653	0.0059
	75.762	-0.00299	0.00147	-0.00493	0.00532
	77.004	-0.000819935	0.00128	0.00651	0.0042
	78.246	-0.00101	0.00184	-0.00109	0.00677
	79.488	-0.00072566	0.0014	0.00159	0.00449
	80.73	0.00253	0.00169	0.000433276	0.00563
	81.972	-0.0014	0.00166	0.00353	0.00505
	83.214	-0.000841718	0.00149	0.01094	0.00368
	84.456	0.000144498	0.0017	-0.00343	0.00366
	85.698	-0.006	0.00165	-0.01194	0.00438
	86.94	0.000107142	0.00156	0.00144	0.00623
	88.182	-0.00554	0.00167	0.00251	0.00392
	89.424	-0.00135	0.00162	-0.00681	0.00438
	90.666	-0.0045	0.00141	-0.00312	0.00325
	91.908	0.00232	0.00186	-0.000110825	0.00265
	93.15	-0.00121	0.00156	-0.00642	0.00449
	94.392	0.00219	0.00199	0.000467946	0.00367
	95.634	0.00204	0.0016	0.00499	0.00384
	96.876	-0.000517072	0.00169	0.00486	0.00305
	98.118	-0.00119	0.00161	-0.00481	0.0039
	99.36	0.00126	0.00134	-0.01377	0.00484
	100.602	-0.00119	0.00184	0.01325	0.00418
	101.844	-0.00236	0.0019	0.00917	0.00362
	103.086	-0.0038	0.00131	0.01112	0.00389
	104.328	-0.000752475	0.00192	0.00376	0.00456
	105.57	0.00122	0.00144	0.00979	0.00405
	106.812	-0.00285	0.0019	0.00057809	0.00536
	108.054	-0.00795	0.00162	0.0098	0.00509
	109.296	-0.00576	0.00183	0.00413	0.00471
	110.538	5.87182e-05	0.00179	0.00443	0.0049
	111.78	-0.00282	0.00215	0.00614	0.00495
	113.022	-0.00392	0.00222	0.00397	0.00497
	114.264	-0.0057	0.00213	-0.000630624	0.0066
	115.506	-0.00226	0.00209	0.00856	0.00648
	116.748	-0.00308	0.00211	0.01012	0.00537
	117.99	-0.0032	0.002	0.01364	0.00539
	119.232	-0.00603	0.0019	0.0221	0.00628
	120.474	0.0012	0.00213	-0.00153	0.00644
	121.716	-0.002	0.00177	0.000954494	0.00619
	122.958	-0.00317	0.00195	0.00639	0.00671
	124.2	-0.00323	0.00235	0.00577	0.00704
	125.442	-0.00554	0.00218	0.00861	0.00633
	126.684	-0.00158	0.00216	0.00513	0.0075
	127.926	-0.00362	0.00172	0.00615	0.00832
	129.168	-0.00157	0.00188	-0.00471	0.00804
	130.41	-0.000702698	0.00167	-0.00444	0.00724
	131.652	-0.00151	0.00202	0.00574	0.00773
	132.894	-0.00465	0.00276	-0.00634	0.0082
	134.136	-0.00671	0.00205	-0.00546	0.00842
	135.378	-0.00829	0.00333	-0.00659	0.00818
	136.62	-0.00936	0.00322	-0.00829	0.01075
	137.862	-0.0151	0.00381	-0.00244	0.00842
	139.104	-0.01199	0.00368	0.01261	0.00919
	140.346	-0.01493	0.0036	-6.14169e-05	0.01026
	141.588	-0.01504	0.00386	0.01182	0.00905
	142.83	-0.01493	0.0037	-0.00452	0.00917
	144.072	-0.02075	0.00423	0.00668	0.0109
	145.314	-0.0134	0.00415	-0.0122	0.00902
	146.556	-0.01357	0.00402	0.000948875	0.00944
	147.798	-0.01676	0.00413	-0.00596	0.00995
	149.04	-0.01774	0.00436	-0.000756796	0.00878
	150.282	-0.01896	0.00372	-0.00697	0.00901
	151.524	-0.01383	0.0036	-0.00604	0.00985
	152.766	-0.01344	0.00369	-0.00386	0.00876
	154.008	-0.00798	0.00328	0.00783	0.00822
	155.25	-0.01332	0.00281	-0.00959	0.00688
	156.492	-0.00949	0.00289	0.01308	0.00807
	157.734	-0.00678	0.00301	0.00721	0.00582
	158.976	-0.01115	0.00326	0.00442	0.00703
	160.218	-0.00872	0.0029	0.00145	0.00719
	161.46	-0.01274	0.00335	0.00629	0.00743
	162.702	-0.0053	0.00279	-0.00127	0.00676
	163.944	-0.00895	0.00278	0.00936	0.00772
	165.186	-0.00775	0.00323	0.00854	0.00692
	166.428	-0.00469	0.003	0.0121	0.00725
	167.67	-0.00462	0.00266	-0.000402916	0.00728
	168.912	0.000380365	0.00227	0.01063	0.00624
	170.154	0.01241	0.00171	0.01688	0.0058
	171.396	0.01267	0.00179	0.01543	0.00694
	172.638	0.01167	0.00165	0.01249	0.00621
	173.88	0.01576	0.00205	0.01486	0.00785
	175.122	0.01389	0.00206	-0.00345	0.00766
	176.364	0.02123	0.00188	-0.00433	0.00777
	177.606	0.01744	0.00209	0.01057	0.0083
	178.848	0.02215	0.00246	0.00372	0.00839
	180.09	0.02101	0.00227	0.0032	0.00874
	181.332	0.01382	0.00225	0.00202	0.00917
	182.574	0.02173	0.00274	0.01721	0.00652
	183.816	0.02583	0.0024	0.00102	0.00796
	185.058	0.02766	0.00238	0.00186	0.0082
	186.3	0.03243	0.00272	0.01937	0.00813
	187.542	0.02524	0.0024	-0.00686	0.00729
	188.784	0.0239	0.00263	0.01301	0.00751
	190.026	0.01979	0.00248	0.01375	0.00682
	191.268	0.0234	0.00231	0.01284	0.00875
	192.51	0.02226	0.00257	-0.00276	0.00837
	193.752	0.02918	0.00267	0.00878	0.00712
	194.994	0.02877	0.00273	0.00727	0.00984
	196.236	0.02883	0.00283	0.01421	0.00701
	197.478	0.02844	0.00317	0.00869	0.00932
	198.72	0.03406	0.00278	0.01499	0.01003
	199.962	0.03006	0.00266	0.0152	0.00952
	201.204	0.03336	0.00318	0.00681	0.00871
	202.446	0.03331	0.00312	0.02138	0.00891
	203.688	0.03507	0.00316	0.00944	0.0092
	204.93	0.03408	0.00308	0.01162	0.00912
	206.172	0.03537	0.00306	0.01131	0.00937
	207.414	0.03481	0.00323	0.0208	0.0096
	208.656	0.03474	0.0033	0.02216	0.01068
	209.898	0.03364	0.00315	0.00753	0.00866
	211.14	0.03596	0.00297	0.01644	0.00915
	212.382	0.03706	0.00318	0.03139	0.00873
	213.624	0.04122	0.00351	0.01788	0.01111
	214.866	0.0328	0.00321	0.0231	0.00865
	216.108	0.03446	0.00342	0.01431	0.0081
	217.35	0.03643	0.0035	0.02114	0.0112
	218.592	0.03501	0.00323	0.00507	0.01039
	219.834	0.03806	0.00362	0.02139	0.00979
	221.076	0.0376	0.00334	0.03025	0.01036
	222.318	0.04066	0.00303	0.01623	0.01127
	223.56	0.03457	0.00325	0.03003	0.01135
	224.802	0.03934	0.00349	0.0266	0.01142
	226.044	0.03816	0.00372	0.0216	0.01269
	227.286	0.04107	0.0036	0.02254	0.01195
	228.528	0.0353	0.00354	0.0193	0.01089
	229.77	0.03979	0.00339	0.0131	0.01223
	231.012	0.04391	0.00365	0.01277	0.01235
	232.254	0.04059	0.00373	0.04056	0.01232
	233.496	0.0412	0.00413	0.0165	0.01249
	234.738	0.04203	0.00389	0.03133	0.01269
	235.98	0.0465	0.00401	0.01946	0.01271
	237.222	0.04707	0.00438	0.02414	0.01435
	238.464	0.04962	0.00361	0.0156	0.01386
	239.706	0.05688	0.00403	0.03343	0.01417
	240.948	0.05269	0.00422	0.02806	0.01393
	242.19	0.05495	0.00425	0.01418	0.01354
	243.432	0.0521	0.00429	0.01931	0.01301
	244.674	0.0544	0.00381	0.01716	0.01572
	245.916	0.0547	0.00424	0.02937	0.01628
	247.158	0.05814	0.00417	0.02295	0.01591
	248.4	0.05594	0.00445	0.01103	0.0161
	249.642	0.05628	0.00501	0.01919	0.01493
	250.884	0.06235	0.00478	0.01835	0.0165
	252.126	0.05991	0.00464	0.02067	0.01613
	253.368	0.06378	0.00467	0.0094	0.01595
	254.61	0.06463	0.00509	0.01289	0.01572
	255.852	0.0618	0.00495	0.02008	0.01632
	257.094	0.06692	0.00494	0.03203	0.01689
	258.336	0.06762	0.00537	0.0249	0.01562
	259.578	0.07127	0.00532	0.01775	0.01557
	260.82	0.06754	0.00583	0.01872	0.01691
	262.062	0.07121	0.0055	0.01931	0.01678
	263.304	0.07279	0.00532	0.02582	0.01609
	264.546	0.07281	0.00589	0.02026	0.01556
	265.788	0.07402	0.00603	0.02086	0.01745
	267.03	0.07349	0.00598	0.02143	0.01702
	268.272	0.07729	0.00592	0.00542	0.01594
	269.514	0.07901	0.00606	0.02553	0.01672
	270.756	0.08219	0.00597	0.02077	0.01501
	271.998	0.08304	0.00665	0.01389	0.01532
	273.24	0.08348	0.00655	0.02016	0.01495
	274.482	0.08734	0.00655	0.01831	0.01573
	275.724	0.08799	0.00671	0.00644	0.0149
	276.966	0.09418	0.00675	0.01379	0.01608
	278.208	0.09075	0.0066	0.01099	0.01456
	279.45	0.09436	0.00706	0.0081	0.01553
	280.692	0.09611	0.00672	0.01002	0.01615
	281.934	0.09448	0.0068	0.01763	0.0136
	283.176	0.09318	0.00667	0.02111	0.01589
	284.418	0.0926	0.00692	0.00336	0.01616
	285.66	0.09529	0.00694	0.01345	0.01583
	286.902	0.09116	0.00718	-0.00354	0.01561
	288.144	0.09739	0.00689	0.00762	0.01569
	289.386	0.09801	0.00706	0.00119	0.01592
	290.628	0.10163	0.0071	0.00222	0.01534
	291.87	0.09818	0.00746	-0.00147	0.01664
	293.112	0.10538	0.00716	0.00616	0.0159
	294.354	0.10365	0.00722	0.00721	0.01558
	295.596	0.10176	0.00721	-0.00547	0.01579
	296.838	0.10432	0.00732	0.0058	0.01583
	298.08	0.10544	0.00795	-0.00285	0.01546
	299.322	0.10273	0.00733	0.00762	0.01627
	300.564	0.10994	0.00739	-0.00683	0.01448
	301.806	0.10761	0.0079	0.000328406	0.01333
	303.048	0.10977	0.00774	0.00767	0.01367
	304.29	0.11304	0.00774	-0.00813	0.01191
	305.532	0.11235	0.00768	0.01395	0.0136
	306.774	0.11266	0.00761	-0.00765	0.01299
	308.016	0.11394	0.00799	0.008	0.01296
	309.258	0.10934	0.00808	0.00344	0.01222
	310.5	0.11285	0.00805	-5.37929e-05	0.00921
	311.742	0.11322	0.00789	0.01617	0.00971
	312.984	0.1136	0.00791	0.00408	0.00929
	314.226	0.11239	0.00789	-0.00132	0.01038
	315.468	0.11302	0.00771	-0.00524	0.00992
	316.71	0.11333	0.00772	0.00533	0.00963
	317.952	0.11398	0.00778	0.01056	0.00954
	319.194	0.11654	0.00787	0.00601	0.00836
	320.436	0.11972	0.00796	0.01078	0.00787
	321.678	0.11906	0.0082	0.0114	0.01033
	322.92	0.12276	0.00792	0.02799	0.00861
	324.162	0.12167	0.00831	0.00919	0.00885
	325.404	0.12137	0.00828	0.01565	0.00853
	326.646	0.1237	0.00843	0.01661	0.00983
	327.888	0.12683	0.00857	0.01302	0.00896
	329.13	0.12408	0.00869	0.01979	0.00835
	330.372	0.12586	0.00839	0.02029	0.00946
	331.614	0.12817	0.00842	0.00836	0.0096
	332.856	0.12689	0.00818	0.0143	0.00933
	334.098	0.12788	0.00853	0.02227	0.01012
	335.34	0.13134	0.00891	0.02469	0.00898
	336.582	0.13169	0.00864	0.02294	0.00997
	337.824	0.12926	0.00874	0.01254	0.00876
	339.066	0.1339	0.00856	0.01532	0.01026
	340.308	0.13274	0.00865	0.02434	0.01028
	341.55	0.1308	0.00865	0.00942	0.01046
	342.792	0.13029	0.00904	0.01203	0.00996
	344.034	0.13132	0.00932	0.01709	0.01019
	345.276	0.13495	0.0092	0.03213	0.01089
	346.518	0.13541	0.00882	0.02412	0.00921
	347.76	0.13413	0.00863	0.01646	0.01147
	349.002	0.13633	0.00904	0.02015	0.01166
	350.244	0.13687	0.00908	0.02209	0.01207
	351.486	0.13388	0.00929	0.01089	0.01297
	352.728	0.1383	0.00924	0.01012	0.01199
	353.97	0.13911	0.00889	-0.00275	0.01278
	355.212	0.13943	0.00866	-0.00201	0.01242
	356.454	0.14139	0.00897	-0.00688	0.01315
	357.696	0.14194	0.00901	0.00559	0.01473
	358.938	0.14172	0.0086	-0.00186	0.01333
	360.18	0.14025	0.00914	0.00663	0.01344
	361.422	0.14158	0.00961	0.00314	0.01361
	362.664	0.14395	0.00926	0.01435	0.01268
	363.906	0.14276	0.00927	-0.0022	0.01355
	365.148	0.14607	0.00982	0.00579	0.01205
	366.39	0.14638	0.00948	-0.01003	0.01312
	367.632	0.14585	0.00936	-0.00469	0.01314
	368.874	0.1473	0.00936	-0.00264	0.01224
	370.116	0.1459	0.0094	0.00212	0.01316
	371.358	0.14822	0.00925	0.00212	0.01313
	372.6	0.14705	0.00949	0.000709378	0.01433
	373.842	0.14946	0.0098	0.00262	0.01262
	375.084	0.14931	0.00961	0.01204	0.01419
	376.326	0.14836	0.00936	-0.00266	0.01308
	377.568	0.15492	0.00976	0.00286	0.01329
	378.81	0.15339	0.00955	0.00612	0.01199
	380.052	0.1517	0.00966	0.00844	0.01219
	381.294	0.15763	0.00977	-0.000916098	0.01193
	382.536	0.15381	0.01006	0.00132	0.01152
	383.778	0.15455	0.00977	-0.0043	0.01074
	385.02	0.15707	0.01006	-0.00321	0.0111
	386.262	0.15699	0.01021	0.01107	0.01098
	387.504	0.15751	0.00989	-0.00611	0.01026
	388.746	0.159	0.01014	-0.00451	0.01043
	389.988	0.15916	0.01015	-0.00375	0.00984
	391.23	0.16371	0.01044	-0.01019	0.00847
	392.472	0.16095	0.01019	-0.01454	0.00997
	393.714	0.1601	0.00982	-0.00253	0.00817
	394.956	0.16287	0.00973	-0.01517	0.00799
	396.198	0.16397	0.01038	-0.01571	0.00894
	397.44	0.16649	0.01011	-0.00536	0.00778
	398.682	0.16656	0.01094	0.01036	0.00774
	399.924	0.16773	0.01065	-0.01063	0.00707
	401.166	0.16817	0.01036	0.00111	0.00695
	402.408	0.16562	0.01036	-0.00578	0.00776
	403.65	0.17138	0.01035	-0.00219	0.00835
	404.892	0.16996	0.01022	-0.01435	0.00783
	406.134	0.16772	0.01033	-0.00551	0.0091
	407.376	0.1717	0.01042	-0.01114	0.00778
	408.618	0.1686	0.01096	-0.00652	0.00796
	409.86	0.17065	0.01085	-0.00666	0.00734
	411.102	0.17397	0.0108	-0.000630337	0.00846
	412.344	0.17522	0.01087	-0.00824	0.00886
	413.586	0.17743	0.01072	0.00919	0.00734
	414.828	0.17429	0.01064	-0.00578	0.00669
	416.07	0.17999	0.01055	0.000873993	0.00875
	417.312	0.17682	0.01043	-0.0132	0.0066
	418.554	0.17817	0.01067	0.000919158	0.00651
	419.796	0.17304	0.01024	0.000839333	0.00672
	421.038	0.17606	0.01042	0.0143	0.00693
	422.28	0.17785	0.01057	-0.00299	0.00729
	423.522	0.17853	0.01052	0.0082	0.00575
	424.764	0.1809	0.01064	0.00711	0.0077
	426.006	0.18013	0.0106	-0.00559	0.00655
	427.248	0.18019	0.01054	0.01922	0.00722
	428.49	0.17691	0.01054	0.00712	0.00686
	429.732	0.17868	0.01052	-0.01039	0.00719
	430.974	0.17989	0.01058	-0.00301	0.00821
	432.216	0.17817	0.01102	0.00107	0.00664
	433.458	0.18377	0.01125	-0.00393	0.00624
	434.7	0.18065	0.01064	-0.00605	0.00698
	435.942	0.18222	0.01021	-0.00145	0.00693
	437.184	0.18305	0.01083	-0.00478	0.00702
	438.426	0.17766	0.01058	0.00562	0.0082
	439.668	0.18393	0.01063	-0.00842	0.00707
	440.91	0.18466	0.01072	0.00112	0.00717
	442.152	0.18604	0.0105	0.000795389	0.00697
	443.394	0.18153	0.01094	0.00187	0.00798
	444.636	0.18278	0.0104	-0.00831	0.00699
	445.878	0.18289	0.00996	-0.00349	0.00832
	447.12	0.18305	0.00986	-0.0069	0.01115
	448.362	0.18295	0.01086	-0.000214403	0.0109
	449.604	0.18019	0.01054	-0.00771	0.01014
	450.846	0.1782	0.01067	0.00082689	0.01023
	452.088	0.18506	0.01036	-0.01856	0.01044
	453.33	0.18459	0.01035	-0.02163	0.01093
	454.572	0.18798	0.01059	-0.0124	0.01102
	455.814	0.18407	0.0104	-0.00778	0.00968
	457.056	0.18662	0.01054	0.01407	0.01
	458.298	0.18722	0.01066	-0.00836	0.00993
	459.54	0.18964	0.01047	0.00222	0.00994
	460.782	0.18856	0.01012	-0.00934	0.01001
	462.024	0.18216	0.01067	-0.00156	0.01238
	463.266	0.18687	0.01051	-0.0017	0.01064
	464.508	0.18831	0.01051	-0.00736	0.00845
	465.75	0.19221	0.01074	0.00332	0.00846
	466.992	0.19074	0.01054	0.01878	0.00801
	468.234	0.19121	0.01056	-0.00248	0.00668
	469.476	0.18918	0.01079	-0.00609	0.00845
	470.718	0.1918	0.01093	0.00743	0.00745
	471.96	0.19101	0.01083	0.00121	0.00778
	473.202	0.19199	0.01079	0.00517	0.00799
	474.444	0.19246	0.01083	0.000614158	0.00772
	475.686	0.19587	0.01053	0.0056	0.00885
	476.928	0.19069	0.01067	0.01221	0.00788
	478.17	0.19578	0.0107	-0.000367642	0.00814
	479.412	0.19578	0.0111	-0.0075	0.00842
	480.654	0.19569	0.0107	-0.00453	0.00717
	481.896	0.19233	0.01072	-0.01538	0.0071
	483.138	0.19762	0.01116	-0.00401	0.00791
	484.38	0.1972	0.01101	-0.00979	0.00695
	485.622	0.19922	0.01089	-0.00115	0.00825
	486.864	0.20166	0.01126	0.00428	0.00795
	488.106	0.20397	0.01105	-0.0074	0.00778
	489.348	0.19763	0.01071	0.00326	0.00721
	490.59	0.20256	0.0108	-0.00135	0.00688
	491.832	0.20223	0.01097	0.01049	0.00767
	493.074	0.20155	0.01117	0.013	0.00698
	494.316	0.2016	0.01131	0.01464	0.00732
	495.558	0.204	0.01084	-0.00343	0.0076
	496.8	0.20192	0.01098	-0.00622	0.00895
	498.042	0.20593	0.01102	-0.00449	0.00797
	499.284	0.20342	0.01109	0.00167	0.00858
	500.526	0.20602	0.01107	-0.0026	0.00843
	501.768	0.20573	0.01129	0.01295	0.00747
	503.01	0.20933	0.0108	-0.00117	0.00737
	504.252	0.20869	0.01112	0.00626	0.00811
	505.494	0.20825	0.01152	0.00772	0.0085
	506.736	0.20978	0.01105	-0.00391	0.00834
	507.978	0.20754	0.01148	-0.01232	0.00905
	509.22	0.21074	0.01113	0.01134	0.00796
	510.462	0.21224	0.01099	0.000584843	0.00843
	511.704	0.21419	0.01161	0.00557	0.00898
	512.946	0.21419	0.01155	0.000837756	0.00764
	514.188	0.21399	0.01125	0.00156	0.00766
	515.43	0.215	0.01115	-0.00337	0.00804
	516.672	0.2131	0.01161	-0.00496	0.00875
	517.914	0.21269	0.01133	-0.00511	0.00736
	519.156	0.21028	0.0117	-0.000118657	0.00797
	520.398	0.21038	0.01131	-0.00414	0.00988
	521.64	0.21216	0.01133	-0.0054	0.00899
	522.882	0.21334	0.01129	-0.00175	0.01164
	524.124	0.21524	0.01134	-0.000887917	0.01159
	525.366	0.21262	0.01148	0.0012	0.00894
	526.608	0.21765	0.01127	0.00196	0.00933
	527.85	0.21607	0.01123	0.00982	0.0073
	529.092	0.21748	0.0115	-0.000399007	0.00871
	530.334	0.22159	0.01123	0.0034	0.01031
	531.576	0.22009	0.0112	-0.01592	0.00922
	532.818	0.21799	0.0114	-0.01487	0.01022
	534.06	0.21966	0.01149	-0.00859	0.00876
	535.302	0.21978	0.01149	-0.00512	0.00803
	536.544	0.21831	0.01108	-0.02041	0.00853
	537.786	0.22118	0.01127	-0.00638	0.00788
	539.028	0.22	0.01148	0.01198	0.00894
	540.27	0.21775	0.01146	-0.00333	0.00923
	541.512	0.22161	0.01126	-0.01211	0.01008
	542.754	0.218	0.01156	-0.00314	0.00922
	543.996	0.21875	0.01129	-0.00506	0.00928
	545.238	0.22257	0.01149	-0.00269	0.00918
	546.48	0.21912	0.01193	-0.00321	0.00826
	547.722	0.21822	0.01145	-0.00863	0.00923
	548.964	0.22334	0.01141	-0.0132	0.00826
	550.206	0.2184	0.01098	-0.00274	0.00946
	551.448	0.22035	0.01138	0.00875	0.00918
	552.69	0.22351	0.01133	-0.01205	0.00838
	553.932	0.21919	0.01153	-0.00363	0.00939
	555.174	0.22109	0.01135	0.01393	0.00957
	556.416	0.22362	0.01122	-0.01703	0.00794
	557.658	0.22051	0.01159	-0.01214	0.00859
	558.9	0.21869	0.01145	-0.00953	0.00882
	560.142	0.22174	0.01094	-0.00512	0.0079
	561.384	0.22248	0.01148	-0.00351	0.00877
	562.626	0.22255	0.01094	-0.00321	0.00761
	563.868	0.22382	0.0113	-0.00894	0.00674
	565.11	0.22207	0.01159	-0.01317	0.00634
	566.352	0.22405	0.0113	0.00163	0.00639
	567.594	0.22313	0.0113	-0.0181	0.00768
	568.836	0.22387	0.01143	0.0012	0.00765
	570.078	0.22357	0.01139	-0.00463	0.00731
	571.32	0.22685	0.01148	-0.01251	0.00735
	572.562	0.22444	0.01136	0.00239	0.00818
	573.804	0.22327	0.01164	-0.01319	0.00768
	575.046	0.22691	0.0114	-0.00175	0.00679
	576.288	0.22463	0.01117	-0.01765	0.00723
	577.53	0.22585	0.01121	-0.01187	0.00665
	578.772	0.22485	0.01127	-0.01169	0.0078
	580.014	0.22347	0.01144	-0.01685	0.00671
	581.256	0.23105	0.01109	-0.0125	0.00618
	582.498	0.22855	0.01119	-0.00714	0.00811
	583.74	0.22531	0.01159	-0.01323	0.0073
	584.982	0.22607	0.01132	0.000102209	0.00647
	586.224	0.22925	0.01151	-0.00482	0.00739
	587.466	0.22741	0.01164	-0.01811	0.00671
	588.708	0.22881	0.01144	-0.01382	0.00619
	589.95	0.2298	0.0115	-0.00117	0.00618
	591.192	0.23542	0.01149	-0.0082	0.00735
	592.434	0.23244	0.01163	0.00542	0.00659
	593.676	0.2363	0.01117	-0.00586	0.00759
	594.918	0.23237	0.01177	-0.00558	0.00676
	596.16	0.23834	0.01123	-0.02276	0.00725
	597.402	0.23191	0.01141	-0.01151	0.00634
	598.644	0.23698	0.01159	-0.01124	0.00783
	599.886	0.23271	0.01137	-0.02136	0.00799
	601.128	0.23725	0.01166	-0.00145	0.00744
	602.37	0.23703	0.01173	-0.0063	0.00668
	603.612	0.23757	0.01172	-0.00243	0.00704
	604.854	0.23578	0.01143	-0.00187	0.00614
	606.096	0.23855	0.0117	-0.01968	0.00808
	607.338	0.23646	0.01141	-0.0177	0.00793
	608.58	0.23802	0.01162	-0.00884	0.00757
	609.822	0.23616	0.01131	5.46072e-05	0.00812
	611.064	0.24013	0.01166	-0.00611	0.00707
	612.306	0.23518	0.01162	0.000545924	0.00734
	613.548	0.23781	0.0117	0.00485	0.00775
	614.79	0.23906	0.01174	0.01517	0.00695
	616.032	0.2402	0.01178	0.01901	0.00866
	617.274	0.24104	0.01175	0.01055	0.00747
	618.516	0.23983	0.01167	-0.00224	0.00757
	619.758	0.24289	0.01167	0.01226	0.00748
	621	0.24257	0.01185	0.01965	0.0072
	622.242	0.23892	0.01209	0.01018	0.00962
	623.484	0.24337	0.01184	0.0124	0.00805
	624.726	0.24304	0.01184	0.00227	0.00905
	625.968	0.24386	0.012	0.00802	0.00798
	627.21	0.24488	0.01127	0.0137	0.00737
	628.452	0.24723	0.01207	0.01655	0.00901
	629.694	0.24317	0.01151	0.02091	0.00796
	630.936	0.24493	0.01168	0.02098	0.0077
	632.178	0.24692	0.01185	0.02182	0.00734
	633.42	0.24295	0.01191	0.01491	0.00808
	634.662	0.24569	0.01161	0.0166	0.00864
	635.904	0.25192	0.0118	0.0174	0.00797
	637.146	0.24584	0.01227	0.03199	0.00826
	638.388	0.2472	0.01224	0.01563	0.0074
	639.63	0.24805	0.01201	0.00762	0.00875
	640.872	0.24924	0.01205	0.02174	0.00992
	642.114	0.24551	0.01176	0.01961	0.0114
	643.356	0.24783	0.01186	0.01474	0.01074
	644.598	0.24802	0.01197	0.02282	0.01267
	645.84	0.24948	0.01158	0.02252	0.01262
	647.082	0.24908	0.01138	0.01985	0.01296
	648.324	0.24556	0.01169	0.00386	0.01238
	649.566	0.24132	0.01139	0.01181	0.01111
	650.808	0.23846	0.01143	0.00817	0.01255
	652.05	0.23811	0.01117	-0.00111	0.01249
	653.292	0.24091	0.0113	0.01833	0.01229
	654.534	0.24128	0.01139	0.00162	0.01283
	655.776	0.25848	0.01387	0.00534	0.01366
	657.018	0.2486	0.01189	0.01046	0.01321
	658.26	0.25109	0.01222	0.0161	0.01389
	659.502	0.25255	0.01197	0.02115	0.01438
	660.744	0.25252	0.01188	0.01102	0.01305
	661.986	0.25083	0.01221	0.01854	0.01406
	663.228	0.25236	0.01203	0.00759	0.01384
	664.47	0.2542	0.01234	0.01274	0.01415
	665.712	0.2467	0.01295	-0.000689165	0.01375
	666.954	0.25572	0.01269	0.01034	0.01428
	668.196	0.25644	0.01249	0.0097	0.01537
	669.438	0.25575	0.01254	0.01367	0.01372
	670.68	0.26112	0.01258	0.01494	0.01345
	671.922	0.26168	0.01249	0.01443	0.01396
	673.164	0.26095	0.01278	0.0046	0.01495
	674.406	0.26485	0.01284	0.01085	0.01419
	675.648	0.26438	0.01276	0.01902	0.01413
	676.89	0.26457	0.01275	0.01189	0.01294
	678.132	0.26902	0.01247	0.00349	0.0134
	679.374	0.26947	0.0129	0.01272	0.01437
	680.616	0.26633	0.01288	0.00826	0.01408
	681.858	0.257	0.01286	0.01836	0.01303
	683.1	0.2591	0.01304	0.01541	0.01223
	684.342	0.2619	0.01273	0.01485	0.01376
	685.584	0.26092	0.01316	0.01927	0.01281
	686.826	0.26502	0.01261	0.00843	0.01335
	688.068	0.26146	0.01319	0.0081	0.01273
	689.31	0.25971	0.01286	0.00975	0.01203
	690.552	0.262	0.01291	0.00164	0.01204
	691.794	0.26655	0.01311	0.02354	0.01262
	693.036	0.26474	0.01297	0.00107	0.01298
	694.278	0.26415	0.01288	0.02121	0.01177
	695.52	0.26586	0.01302	0.01799	0.01335
	696.762	0.26965	0.01308	0.0131	0.01271
	698.004	0.2684	0.01349	0.01725	0.01175
	699.246	0.26761	0.01323	0.00168	0.01188
	700.488	0.26823	0.01297	0.01108	0.0131
	701.73	0.27003	0.01292	-0.00551	0.01309
	702.972	0.26804	0.01324	0.01461	0.01354
	704.214	0.27175	0.01334	0.01839	0.01435
	705.456	0.26864	0.01307	0.00647	0.01469
	706.698	0.26553	0.01339	0.00709	0.01411
	707.94	0.2692	0.01295	0.02094	0.01476
	709.182	0.26352	0.01282	0.021	0.01405
	710.424	0.26642	0.01273	0.01116	0.01441
	711.666	0.26474	0.01272	0.01692	0.01437
	712.908	0.26646	0.01338	0.01285	0.01414
	714.15	0.26655	0.01273	0.00713	0.01345
	715.392	0.2657	0.01301	0.02938	0.01494
	716.634	0.26259	0.01265	0.01993	0.01356
	717.876	0.26529	0.01265	0.02812	0.01376
	719.118	0.26472	0.01291	0.01965	0.01262
	720.36	0.26567	0.01304	-0.00381	0.01288
	721.602	0.26406	0.01261	0.02737	0.0135
	722.844	0.2622	0.0132	0.00543	0.01328
	724.086	0.26219	0.01262	0.01099	0.01379
	725.328	0.26242	0.01261	0.01089	0.01442
	726.57	0.26161	0.01281	0.01524	0.01344
	727.812	0.26544	0.01234	0.02346	0.0134
	729.054	0.2624	0.01268	0.02063	0.01335
	730.296	0.26065	0.01286	0.01737	0.01416
	731.538	0.26122	0.01286	0.01111	0.01357
	732.78	0.26073	0.01278	0.0107	0.01201
	734.022	0.2593	0.01293	0.01436	0.01415
	735.264	0.26477	0.01255	0.02672	0.01299
	736.506	0.26106	0.01255	0.01108	0.01356
	737.748	0.26055	0.01302	0.01304	0.01439
	738.99	0.26369	0.01265	0.0141	0.01394
	740.232	0.26273	0.0126	0.01506	0.01289
	741.474	0.26469	0.01259	0.00995	0.01351
	742.716	0.26513	0.01268	0.01406	0.01295
	743.958	0.26201	0.01267	0.02479	0.01439
	745.2	0.26669	0.01269	0.02672	0.01506
	746.442	0.2652	0.01285	0.01409	0.01501
	747.684	0.26492	0.0126	0.01917	0.01426
	748.926	0.26132	0.01263	0.00816	0.01543
	750.168	0.26241	0.01269	0.01737	0.01644
	751.41	0.26433	0.0125	0.02116	0.01494
	752.652	0.26296	0.01272	0.00395	0.01437
	753.894	0.26325	0.01273	0.01776	0.01678
	755.136	0.26361	0.01271	0.01898	0.01487
	756.378	0.26551	0.01262	0.01604	0.01627
	757.62	0.26336	0.01284	-0.000304057	0.01305
	758.862	0.2631	0.01264	0.00434	0.01473
	760.104	0.26757	0.01247	0.00533	0.01524
	761.346	0.25861	0.01263	0.01681	0.01552
	762.588	0.26176	0.01286	0.00793	0.01558
	763.83	0.26058	0.01287	0.02042	0.01602
	765.072	0.26436	0.01291	0.02191	0.01557
	766.314	0.269	0.01269	0.02151	0.01479
	767.556	0.2678	0.01292	0.00826	0.01574
	768.798	0.26412	0.01271	0.01984	0.01527
	770.04	0.26768	0.01281	0.00335	0.0148
	771.282	0.26636	0.01268	0.00591	0.0158
	772.524	0.26699	0.01328	0.00415	0.01368
	773.766	0.26739	0.01293	0.00875	0.01572
	775.008	0.26796	0.013	0.01209	0.01351
	776.25	0.26643	0.01316	0.0239	0.01493
	777.492	0.26931	0.01298	0.01325	0.01462
	778.734	0.26342	0.01293	0.0119	0.01417
	779.976	0.2688	0.0132	0.0098	0.01291
	781.218	0.26312	0.01265	-0.000116843	0.01386
	782.46	0.26579	0.01264	0.01254	0.013
	783.702	0.26494	0.01285	0.02165	0.01391
	784.944	0.26046	0.01271	0.01048	0.0129
	786.186	0.26327	0.01291	0.01472	0.013
	787.428	0.26413	0.01237	0.01161	0.01455
	788.67	0.26379	0.01316	0.01892	0.01227
	789.912	0.26219	0.01262	0.02439	0.01308
	791.154	0.26436	0.01243	0.00666	0.0134
	792.396	0.26128	0.01273	0.01987	0.01447
	793.638	0.26344	0.01303	0.02539	0.01383
	794.88	0.26318	0.01287	0.02665	0.01536
	796.122	0.26549	0.01262	0.01867	0.01302
	797.364	0.26439	0.0127	0.02157	0.01355
	798.606	0.26669	0.01278	0.02181	0.01439
	799.848	0.26405	0.01305	0.01457	0.01364
	801.09	0.26134	0.01269	0.00805	0.01435
	802.332	0.2632	0.01296	0.01239	0.01513
	803.574	0.26184	0.01308	0.02254	0.01555
	804.816	0.26615	0.01315	0.01273	0.01525
	806.058	0.25969	0.01268	0.01689	0.0156
	807.3	0.25844	0.01308	0.00726	0.01542
	808.542	0.26418	0.0123	0.02791	0.01387
	809.784	0.26085	0.01272	0.01872	0.0161
	811.026	0.25073	0.01299	0.01338	0.01559
	812.268	0.27468	0.01269	0.01784	0.01663
	813.51	0.26324	0.01271	0.02655	0.01492
	814.752	0.26322	0.01284	0.01709	0.01538
	815.994	0.25939	0.01304	0.0146	0.01657
	817.236	0.26011	0.01261	0.0316	0.01637
	818.478	0.26461	0.01279	0.02155	0.01536
	819.72	0.26053	0.01245	0.02625	0.01518
	820.962	0.25719	0.01251	0.0374	0.01766
	822.204	0.25778	0.0127	0.02634	0.01642
	823.446	0.25822	0.01237	0.02151	0.01697
	824.688	0.2586	0.01236	0.03295	0.01717
	825.93	0.25625	0.01271	0.0055	0.01595
	827.172	0.26136	0.01246	0.00431	0.01635
	828.414	0.25804	0.01252	0.02462	0.01543
	829.656	0.26031	0.01251	0.02425	0.01717
	830.898	0.25997	0.01285	0.01113	0.01812
	832.14	0.26372	0.01248	0.02458	0.01683
	833.382	0.25947	0.013	0.02889	0.01886
	834.624	0.26382	0.01305	0.03088	0.0173
	835.866	0.26701	0.01292	0.03183	0.01663
	837.108	0.26631	0.01321	0.02274	0.01813
	838.35	0.26782	0.01278	0.02799	0.01698
	839.592	0.26435	0.0131	0.01407	0.01734
	840.834	0.2639	0.01293	0.01962	0.01818
	842.076	0.26447	0.01298	0.01262	0.01707
	843.318	0.264	0.01292	0.02602	0.0178
	844.56	0.26206	0.0128	0.01675	0.01839
	845.802	0.26417	0.01285	0.02736	0.01977
	847.044	0.26026	0.01277	0.02222	0.01777
	848.286	0.26121	0.0128	0.03721	0.01906
	849.528	0.25975	0.01248	0.01347	0.01778
	850.77	0.2632	0.01266	0.01721	0.01925
	852.012	0.26019	0.01326	0.02361	0.01709
	853.254	0.26516	0.01296	0.02104	0.0186
	854.496	0.26277	0.01297	0.01441	0.01691
	855.738	0.26189	0.01285	0.00966	0.01957
	856.98	0.26208	0.01322	0.01699	0.01844
	858.222	0.26334	0.01311	0.01783	0.01674
	859.464	0.26033	0.01284	0.00851	0.0179
	860.706	0.26539	0.01311	0.0272	0.01687
	861.948	0.26454	0.01298	0.01405	0.0182
	863.19	0.26163	0.01307	-0.003	0.01716
	864.432	0.26372	0.01344	0.02007	0.01781
	865.674	0.26359	0.01309	0.02165	0.01713
	866.916	0.26323	0.01358	0.00417	0.01762
	868.158	0.26475	0.01311	0.00955	0.01796
	869.4	0.26722	0.01296	0.01212	0.01627
	870.642	0.269	0.01349	0.01135	0.01732
	871.884	0.26557	0.01318	0.00736	0.01651
	873.126	0.26812	0.01323	0.000650211	0.01819
	874.368	0.2651	0.01319	0.0091	0.01725
	875.61	0.26422	0.01361	0.00349	0.0168
	876.852	0.26219	0.01336	0.01348	0.01748
	878.094	0.26305	0.01304	0.00524	0.01747
	879.336	0.268	0.01319	0.01098	0.01774
	880.578	0.26787	0.01319	0.01308	0.01751
	881.82	0.268	0.01333	0.00764	0.0178
	883.062	0.26924	0.01311	0.00394	0.01517
	884.304	0.26731	0.01354	0.01649	0.0171
	885.546	0.26529	0.01309	0.0104	0.01543
	886.788	0.26432	0.01339	0.01436	0.01509
	888.03	0.26364	0.01318	0.000614705	0.01615
	889.272	0.2698	0.01293	0.01281	0.01652
	890.514	0.26446	0.01317	0.00875	0.01652

[truncated: 26 more sheets: figure 5e, figure 5g, figure 5h, SI figure 1h, SI figure 3b, SI figure 3c, SI figure 3d, SI figure 3e, SI figure 3f, SI figure 3g, SI figure 3h, SI figure 3i, SI figure 3j, SI figure 3k, SI figure 3l, SI figure 3m, SI figure 3n, SI figure 3o, SI figure 4c, SI figure 4e …]
